# Supplementary material for: Selective Electrochemical Reduction of Nitrogen to Ammonia by Adjusting the Three-Phase Interface
Source: Research (Wash D C). 2019 Nov 30;2019:1401209. doi: 10.34133/2019/1401209 (PMC6944493; doi:10.34133/2019/1401209)
Supplement: Supplementary Materials — Supplemental materials and methods. Figure S1: DFT calculations of Eads(N2) on Pd(111), Pd(100), and Pd(211) facets with vertical and parallel adsorption configuration of N2. Figure S2: DFT calculations on the effect of θN2 on Eads(H) on the Pd(211) surface. Figure S3: DFT calculations on the effect of θN2 on Eads(H) on the Pd(111) surface. Figure S4: N2 adsorption and desorption analysis of ACC. Figure S5: XPS spectrum of Pd/ACC. Figure S6: UV-vis adsorption spectrum of nitrite detection. Figure S7: gas chromatographic curve of ultra-high-purity N2. Figure S8: DRIFT spectrum of ultra-high-purity N2 by subtracting the signal of the Ar background. Figure S9: LSV curves of Pd/ACC under Ar and N2 condition. Figure S10: calibration of the indophenol blue method using standard ammonia chloride solutions with a series of concentrations. Figure S11: calibration curve of the salicylic acid method using standard ammonia chloride solutions with a series of concentrations. Figure S12: calibration curve for N2H4 using standard N2H4 solutions with a series of concentrations. Figure S13: UV-vis adsorption spectra of N2H4 detection in HCl solution after 2 h electrolysis. Figure S14: chronoamperometry curves and average yield rate of NH3 production of Pd/ACC at various potentials for 2 h. Figure S15: Faradic efficiency and yield rate of NH3 production on Pd/ACC based on the salicylic acid method. Figure S16: repeated tests of Pd/ACC for three times. Figure S17: gas chromatographic curves (Fuli 9790) for H2 detection during the NRR test at 0.1 V under 130 and 50 sccm of N2. Figure S18: HRTEM images of Pd/ACC after N2 electrochemical reduction. Figure S19: chronoamperometry results of Pd/ACC in N2-saturated HCl at 0.1 V vs. RHE for cycles. Figure S20: XRD spectra of Pd/ACC before and after the NRR test at 0.1 V. Figure S21: HRTEM image of Pd/ACC after the NRR test at 0.1 V. Figure S22: XRD image of Pd/ACC after heating in N2 in a tube furnace, compared with that of the pristine Pd/AC [file 1401209.f1.zip]

Archive with 2 entries (2 files):
- Movie S1.mp4
- supplemental information for publication.docx
